# Supplementary material for: Physiologically-Based Biopharmaceutics Modeling for Ibuprofen: Identifying Key Formulation Parameter and Virtual Bioequivalence Assessment
Source: Pharmaceutics. 2025 Mar 24;17(4):408. doi: 10.3390/pharmaceutics17040408 (PMC12030207; doi:10.3390/pharmaceutics17040408)
Supplement: Supplementary file 1 [file pharmaceutics-17-00408-s001.zip]

Archive with 1 entries (1 files):
- pharmaceutics-3526833-supplementary.pdf
